# Supplementary material for: Neurological, Radiological, Visual, and Auditory Findings in Children with Intrauterine Exposure to the Zika Virus
Source: Viruses. 2025 Feb 9;17(2):238. doi: 10.3390/v17020238 (PMC11861632; doi:10.3390/v17020238)
Supplement: Supplementary file 1 [file viruses-17-00238-s001.zip]

Archive with 1 entries (1 files):
- viruses-3424292-supplementary.pdf
